# Supplementary material for: Rational Fabrication of Nickel Vanadium Sulfide Encapsulated on Graphene as an Advanced Electrode for High-Performance Supercapacitors
Source: Molecules. 2024 Aug 1;29(15):3642. doi: 10.3390/molecules29153642 (PMC11313959; doi:10.3390/molecules29153642)
Supplement: Supplementary file 1 [file molecules-29-03642-s001.zip]

Archive with 1 entries (1 files):
- molecules-3127677-supplementary.pdf
